# Supplementary material for: Recommendations for Developing a Telemedicine Strategy for Botswana: A Meta-Synthesis
Source: Int J Environ Res Public Health. 2023 Sep 6;20(18):6718. doi: 10.3390/ijerph20186718 (PMC10530668; doi:10.3390/ijerph20186718)
Supplement: Supplementary file 1 [file ijerph-20-06718-s001.zip]

Archive with 1 entries (1 files):
- ijerph-2527760-supplementary.pdf
